# Supplementary material for: Radix Stellariae extract prevents high-fat-diet-induced obesity in C57BL/6 mice by accelerating energy metabolism
Source: PeerJ. 2017 May 11;5:e3305. doi: 10.7717/peerj.3305 (PMC5429735; doi:10.7717/peerj.3305)
Supplement: Data S1 [file peerj-05-3305-s001.xlsx]

## Sheet: body weight
g	week0	week1	week2	week3	week4	week5	week6	week7	week8
Chow	19.3	18.2	18.1	19.1	20.5	19.5	20.2	19	21.5
	19	17.5	19.8	19.3	18.9	20.3	20	20.4	19.8
	19.2	18.3	18	20.4	22.3	20.7	20.2	20.7	20.8
	19.4	17	18.6	18	21	20.9	20.7	21.1	21.6
	19.5	19.1	19.3	20.4	20.2	20.8	21.5	21.1	22
	17.8	18.6	18.5	19.8	20.9	21.9	20.3	21.6	20.9
	18.7	17.1	18.3	19.3	21.9	19.9	21.3	23.2	21.9
	19.4	19.6	19.2	20.9	20.7	19.8	19.5	20.4	20.2
	17.9	18.3	21	18.6	20.1	21	21.2	20.2	22.8
	18.1	18.1	18.4	19.4	19.4	20.7	22.4	20.2	20.3
HF	18.7	20.2	22.4	22.6	24.7	25.1	29.8	31.4	24.5
	17.9	18.9	22.2	21.9	23.7	22.1	26.5	23	33.9
	19.4	19.9	21.4	22.2	21.4	27.5	22.8	27.5	29.6
	19.8	20.7	22.6	20.8	24	25.6	25.9	27.6	25.6
	18.6	20	21.6	22	21.8	22.5	27.6	29.1	29.1
	19.8	19.7	20.5	23.6	22.3	21.8	24.2	25.9	23.5
	19.8	20.3	21.8	23.5	22.5	23.1	23.8	24.3	32.3
HF+RSE	20	18.9	21.2	20.7	22.9	21.6	24.5	22.1	22.1
	17.7	19.3	20.8	21.3	21.3	20.7	21.1	21.5	25.2
	17.5	19.1	21	20.8	20.7	22.7	22.4	24.3	23.5
	18.2	19.7	21.1	22.6	20	22.5	21.6	22.3	23.7
	18.9	18.7	20.5	20.4	20.6	21.7	24.1	20.9	21.8
	18.4	18.9	20.3	20.3	21.8	22.3	21.5	22.7	24.6
	18.6	18.6	19.9	21.2	21.2	20.9	23.1	21.9	26.3
	18.5	17.9	20.3	20.4	22	23.3	23.2	23.9	23.5

## Sheet: food intake
g/mouse/day
Chow	2.32	2.47	2.525	2.315	2.62	2.245	2.44	2.645	2.475	2.29	2.47	2.53	2.66	2.59	2.645	2.205	2.505	2.365	2.285	2.455	2.555	2.115	2.665	2.38	2.5	2.505	2.255
HF	2.05	2.00625	2.1625	2.11875	2.36875	2.18125	2.10625	1.9875	2.3375	2.01875	2.1	2.15	2.175	2.2625	2.26875	2.425	2.1625	2.29375	2.39375	2.375	2.43125	2.35625	2.43125	2.15625	2.24375	2.26875	2.40625
HF+RSE	1.919	2.03125	2.1375	2.1	1.8375	2.15	2.1875	2.0375	2.18125	2.0625	2.2	2.05625	2.4125	1.69375	2.4875	2.14375	2.3125	2.125	2.38125	2.1625	2.04375	2.4125	1.825	2.53125	2.3875	2.06875	2.14375

## Sheet: TG TC in fece
TG	546nm	660nm	fece weight(g)				TC	546nm	660nm	fece weight(g)
blank	0.067	0.041					blank	0.071	0.06
	0.068	0.041						0.07	0.054
	0.067	0.041						0.067	0.053
Standard	0.074	0.042					Standard	0.557	0.12
	0.075	0.042						0.556	0.118
	0.076	0.043						0.519	0.114
Chow	0.08	0.045	0.101				Chow	0.272	0.087	0.1091
	0.076	0.045	0.1005					0.286	0.084	0.0986
	0.072	0.043	0.0999					0.233	0.073	0.1005
HF	0.086	0.048	0.1036				HF	0.31	0.092	0.0959
	0.076	0.045	0.1028					0.27	0.081	0.1002
	0.09	0.053	0.1031					0.308	0.092	0.1066
HF+RSE	0.084	0.047	0.1091				HF+RSE	0.283	0.095	0.101
	0.076	0.043	0.0986					0.296	0.1	0.1005
	0.081	0.047	0.1005					0.28	0.099	0.0999

## Sheet: body temperature
	℃
1	HF	36.4	36.4	36.9	36.7	36.9	36.6	37.3	36.9
	HF+RSE	36.8	37.2	37.8	37.3	37.3	37.8	37.5	37.6
2	HF	36.2	36.7	37.6	36.4	38	37.7	37.6	36.7
	HF+RSE	37.6	37.6	37.6	37.9	37.3	37.1	37.4	37.5
3	HF	37	35.9	36.4	36.7	36.9	36.5	36.8	35.9
	HF+RSE	36.7	36.9	37.1	36.9	36.6	36.7	36.9	37

## Sheet: cell surface
		diameter	radius	proportion
Chow	1	65.16	32.58	3332.97
	2	62.06	31.03	3023.38
	3	56.67	28.335	2521.02
	4	56.86	28.43	2537.95
	5	53.43	26.715	2240.99
	6	62.54	31.27	3070.33
	7	45.55	22.775	1628.72
	8	52.21	26.105	2139.82
	9	47.6	23.8	1778.62
	10	53.84	26.92	2275.52
HF	1	138.62	69.31	15084.2
	2	107.46	53.73	9064.91
	3	100.46	50.23	7922.39
	4	83.39	41.695	5458.81
	5	88.72	44.36	6178.92
	6	89.69	44.845	6314.77
	7	97.35	48.675	7439.46
	8	109.78	54.89	9460.54
	9	101.95	50.975	8159.13
	10	81.18	40.59	5173.3
HF+RSE	1	61.06	30.53	2926.73
	2	71.37	35.685	3998.54
	3	64.99	32.495	3315.6
	4	65.16	32.58	3332.97
	5	70.27	35.135	3876.23
	6	66.97	33.485	3520.71
	7	72.33	36.165	4106.83
	8	72.1	36.05	4080.75
	9	65.71	32.855	3389.48
	10	64.22	32.11	3237.5

## Sheet: GTT
mmol/L
0min	chow	5.3	4.9	4.6	5.2	5.2	5.9	6.3	6.4	5.2
	HF	8.1	7.6	6.4	5.8	8	7.8	6.4
	HF+RSE	7.2	5.9	5.3	6.5	5.9	5.5	5.5	5.2
15min	chow	13.7	15.9	15.8	15	18.4	16.8	13.8	15.9	18.4	17.8
	HF	20.2	19.6	18.6	12.7	17.5	20.4	18.5
	HF+RSE	21.4	19.1	18.8	16.1	15.8	16	13.4	16
30min	chow	14.3	14.4	13.1	13.6	12	13.5	13.9	13.5	14.4	18.5
	HF	16.9	20.3	16.9	13.2	17.8	18	17.6
	HF+RSE	17.4	19.6	17.9	15.3	19.9	15.8	11.7	17.2
60min	chow	9.5	8.8	8.2	8.6	9.4	8.7	8.9	9.2	12.3	9.5
	HF	7.4	10.4	10.4	13.6	13.5	11.4	10.8
	HF+RSE	9.1	12.4	12.7	10.3	12.8	10	9.2	10
90min	chow	8.4	7.8	7.4	7.2	7.3	8.4	7.5	7.8	6.7	9.9
	HF	9.2	8.8	10.8	8.8	9.8	8.8	12.3
	HF+RSE	11.3	8.2	9	10.5	7.7	7.9	8.7	8.6

## Sheet: ITT
mmol/L
0min	chow	9	11.4	10	10.5	9.4	8.3	10.4	9.7	9.3	9.9
	HF	9.5	10.6	9.8	9.4	12.5	10.2	10.9
	HF+RSE	9.9	9.3	9.4	8.5	9.9	9.9	9.9	9.1
15min	chow	6	5.6	5.2	5.2	5.3	5.7	5.2	5.5	5.3	5.2
	HF	6.4	5.4	6.7	6.2	6.2	5.4	5.9
	HF+RSE	4.9	6	4.3	3.3	5.2	4.3	5.9
30min	chow	4.4	4.4	4.2	4.2	4.3	4.8	4.5	4.7	4.7	4.1
	HF	5.8	5.4	4.3	4.9	5.2	5.2	4.2
	HF+RSE	2.9	3.4	4.2	2.7	3.7	4.6	3.9	2.6
60min	chow	3.2	3.6	2.9	3.8	3.7	2.8	3.4	2	2.6	3.3
	HF	4.1	4.9	4.9	3.3	4.4	4.2	3.2
	HF+RSE	3.8	3.8	5.7	4.1	3.3	4.4	3.4	3.2
90min	chow	4.9	3.2	4.7	4.5	4	4.5
	HF	5.5	5.4	6.6	6.3	5.1	3.2	3.9
	HF+RSE	6.8	4.6	6	7.1	5.5	6.9	6.3	8.7
120min	chow	4.6	5.5	6.2	6.9	7.8	7.4
	HF	7.6	8.9	9.2	8.9	5.2	5.8	4.5
	HF+RSE	10.3	8	7.3	8.6	11.6	7.3	6.5	7.8

## Sheet: serum lipid level
ALT	Chow	24	22	25	22	23	33	17	21	20	26
(IU/L)	HF	32	34	27	36	24	31	28	42
	HF+RSE	32	25	25	23	38	36	25	20
AST	Chow	232	237	252	241	284	269	126	219	224	173
(IU/L)	HF	151	195	135	187	158	239	181	144
	HF+RSE	465	109	329	108	335	175	228	145
TC	Chow	2.38	2.07	2.27	1.99	2.76	2.03	2.01	2.23	2.52	2.23
mmol/L	HF	3.45	2.7	2.39	3.02	3.01	2.12	2.03	3.34
	HF+RSE	2.85	2.75	2.44	2.54	2.15	2.3	2.49	2.09
TG	Chow	0.06	0.09	0.12	0.09	0.18	0.09	0.08	0.11	0.1	0.07
mmol/L	HF	0.18	0.15	0.15	0.17	0.23	0.27	0.21	0.16
	HF+RSE	0.28	0.19	0.13	0.16	0.2	0.2	0.29	0.24
HDL-C	Chow	2.02	1.71	1.93	1.62	2.2	1.72	1.65	1.85	2.03	1.9
mmol/L	HF	2.75	2.31	2.05	2.4	2.44	1.81	1.71	2.64
	HF+RSE	2.33	2.29	2.1	2.13	1.85	2	2.08	1.77
LDL-C	Chow	0.32	0.26	0.28	0.3	0.45	0.21	0.32	0.29	0.4	0.24
mmol/L	HF	0.51	0.27	0.24	0.47	0.46	0.2	0.25	0.59
	HF+RSE	0.37	0.36	0.24	0.28	0.21	0.15	0.28	0.17

## Sheet: TG TC in liver
TG	546nm	660nm	liver weight(g)			TG	546nm	660nm	liver weight(g)
blank	0.051	0.039				blank	0.046	0.038
	0.051	0.039					0.046	0.038
	0.052	0.039					0.046	0.037
Standard	0.247	0.067				Standard	0.478	0.099
	0.229	0.063					0.494	0.102
	0.24	0.065					0.476	0.097
HF	0.281	0.078	0.0582			HF	0.099	0.047	0.0582
	0.158	0.055	0.039				0.074	0.047	0.039
	0.25	0.074	0.0541				0.099	0.05	0.0541
	0.169	0.058	0.0507				0.083	0.049	0.0507
	0.237	0.072	0.0715				0.115	0.066	0.0715
	0.243	0.071	0.0528				0.105	0.057	0.0528
	0.252	0.079	0.0453				0.143	0.079	0.0453
	0.282	0.073	0.0557				0.107	0.049	0.0557
HF+RSE	0.19	0.061	0.0511			HF+RSE	0.118	0.061	0.0511
	0.141	0.052	0.0344				0.095	0.05	0.0344
	0.223	0.064	0.0531				0.134	0.064	0.0531
	0.223	0.074	0.0418				0.11	0.062	0.0418
	0.205	0.064	0.0564				0.162	0.097	0.0564
	0.42	0.098	0.0879				0.21	0.11	0.0879
	0.268	0.077	0.0436				0.192	0.107	0.0436
	0.164	0.055	0.0428				0.103	0.059	0.0428

## Sheet: qPCR in Brown adipose 
		2-△△CT	CT				2-△△CT	CT				2-△△CT	CT
UCP1	HF	1	19.8313		UCP2	HF	1	30.924		UCP3	HF	1	27.6794
		0.157974	23.0377				1.77122	30.5574				0.916566	28.0433
		0.588922	21.2584				3.05847	29.9444				1.53353	27.508
		0.806496	20.6962				3.28669	30.008				1.58237	27.6016
		1.60963	19.2405				3.30807	29.158				1.55746	26.8967
		0.259895	22.6612				2.29806	30.6933				1.08132	28.2063
	HF+RSE	0.585783	21.769			HF+RSE	0.532895	32.8466			HF+RSE	0.647059	29.2872
		0.654595	21.1107				1.29318	31.6016				0.679604	28.8955
		0.854099	21.4455				3.80976	30.4704				1.11808	29.0169
		1.26444	20.1307				1.47795	31.462				1.01459	28.3792
		0.34667	21.6546				2.44321	29.9764				1.1611	27.6821
		0.69395	21.2453				1.92845	30.9511				0.93174	28.5377

[truncated: 2 more sheets: qPCR in WAT, reporter assay]
